# Supplementary material for: Electronic Characteristics, Stability and Water Oxidation Selectivity of High-Index BiVO4 Facets for Photocatalytic Application: A First Principle Study
Source: Nanomaterials (Basel). 2023 Jul 7;13(13):2023. doi: 10.3390/nano13132023 (PMC10343280; doi:10.3390/nano13132023)
Supplement: Supplementary file 1 [file nanomaterials-13-02023-s001.zip]

Archive with 1 entries (1 files):
- nanomaterials-2478331-supplementary.pdf
